# Supplementary material for: Increased death and exhaustion of CD69high T cells and NK cells are associated with PD-1 antibody application in the in vitro co-culture system
Source: PeerJ. 2023 May 8;11:e15374. doi: 10.7717/peerj.15374 (PMC10174060; doi:10.7717/peerj.15374)
Supplement: Supplemental Information 1 [file peerj-11-15374-s001.zip]

Archive with 4 entries (4 files):
- Supplemental Figure/Supplementary Figure 1.docx
- Supplemental Figure/Supplementary Figure 2.docx
- Supplemental Figure/Supplementary Figure 3.docx
- Supplemental Figure/Supplementary Figure 4.docx
